# Supplementary material for: Microfluidic-Based Scratch Assays for Wound Healing Studies: A Systematic Review
Source: Cells. 2025 Dec 5;14(24):1931. doi: 10.3390/cells14241931 (PMC12731330; doi:10.3390/cells14241931)
Supplement: Supplementary file 1 [file cells-14-01931-s001.zip]

Archive with 1 entries (1 files):
- cells-4010448-supplementary.pdf
